# Supplementary material for: Comparison of Post-operative Outcomes Between Direct Axillary Artery Cannulation and Side-Graft Axillary Artery Cannulation in Cardiac Surgery: A Systematic Review and Meta-Analysis
Source: Front Cardiovasc Med. 2022 Jun 10;9:925709. doi: 10.3389/fcvm.2022.925709 (PMC9226477; doi:10.3389/fcvm.2022.925709)
Supplement: Supplementary file 1 [file Data_Sheet_1.zip]

Archive with 6 entries (6 files):
- supplementary material/figure 1.tif
- supplementary material/figure 2.tif
- supplementary material/Figure 3.tif
- supplementary material/Figure 4.tif
- supplementary material/figure 5.tif
- supplementary material/PRISMA checklist.docx
